# Supplementary material for: Nivolumab Reduces PD1 Expression and Alters Density and Proliferation of Tumor Infiltrating Immune Cells in a Tissue Slice Culture Model of Renal Cell Carcinoma
Source: Cancers (Basel). 2021 Sep 8;13(18):4511. doi: 10.3390/cancers13184511 (PMC8471479; doi:10.3390/cancers13184511)
Supplement: Supplementary file 1 [file cancers-13-04511-s001.zip]

Archive with 1 entries (1 files):
- cancers-1371247-supplementary.pdf
